# Supplementary material for: Linking Processing Parameters and Rheology to Optimize Additive Manufacturing of k-Carrageenan Gel Systems
Source: Gels. 2022 Aug 9;8(8):493. doi: 10.3390/gels8080493 (PMC9407533; doi:10.3390/gels8080493)
Supplement: Supplementary file 1 [file gels-08-00493-s001.zip]

Archive with 1 entries (1 files):
- gels-1835256-supplementary.avi
